# Supplementary material for: A Computational Model of the Respiratory CPG for the Artificial Control of Breathing
Source: Bioengineering (Basel). 2025 Oct 26;12(11):1163. doi: 10.3390/bioengineering12111163 (PMC12649649; doi:10.3390/bioengineering12111163)
Supplement: Supplementary file 1 [file bioengineering-12-01163-s001.zip]

Archive with 1 entries (1 files):
- bioengineering-3914855-supplementary.pdf
